# Supplementary material for: HTS-Based Monitoring of the Efficiency of Somatic Embryogenesis and Meristem Cultures Used for Virus Elimination in Grapevine
Source: Plants (Basel). 2020 Dec 16;9(12):1782. doi: 10.3390/plants9121782 (PMC7765609; doi:10.3390/plants9121782)
Supplement: Supplementary file 1 [file plants-09-01782-s001.zip]

Archive with 2 entries (2 files):
- Supplementary Figures for Turcsan et al.docx
- Supplementary Tables for Turcsan et al.xlsx
