# Supplementary material for: HTS-Based Monitoring of the Efficiency of Somatic Embryogenesis and Meristem Cultures Used for Virus Elimination in Grapevine
Source: Plants (Basel). 2020 Dec 16;9(12):1782. doi: 10.3390/plants9121782 (PMC7765609; doi:10.3390/plants9121782)
Supplement: Supplementary file 1 [file plants-09-01782-s001.zip › Supplementary Tables for Turcsan et al.xlsx]

## Sheet: List of STables
Supplementary Tables for
HTS-based monitoring of the efficiency of somatic embryogenesis and meristem cultures used for virus elimination in grapevine
Mihaly Turcsan, Emese Demian, Tunde Varga, Nikoletta Jaksa-Czotter, Erno Szegedi, Robert Olah and Eva Varallyay*
*Correspondence: varallyay.eva@abc.naik.hu
Table S1
Review of published somatic embryogenesis based virus elimination protocols and their efficiency on grapevine
Table S2
Basic information of the samples used for small RNA sequencing library preparation
Table S3
Initial statistics of the sequenced small RNA libraries.
Table S4
Detailed results of the bioinformatics analysis of small RNA HTS of different libraries
Table S5
Sequences of the PCR primers used for virus detection with their appropriate references

## Sheet: Table S1
	Table S1
	Review of published somatic embryogenesis based virus elimination protocols and their efficiency on grapevine
		Cultivar	Efficiency of elimination	Key points of the protocol	Virus diagnostic method	Reference
viruses	GFLV	Cari, Proviné, Roussan	100%, 97%, 100%	anthers and ovaries (2,4-D+BAP)	RT-PCR	Gambino et al. 2009
		Rupestris du Lot	0% (the number of the regenerated plants is unknown)	indirect embryogenesis, anthers (2,4-D+BAP) and ovaries (2,4-D+NOA+BAP)	ELISA, immunosorbent electron microscopy	Goussard et al. 1991
		Gewürztraminer, Rupestris du lot	1	indirect embryogenesis combined with heat therapy (35°C), anthers (2,4-D+BAP) and ovaries (2,4-D+NOA+BAP)	ELISA, immunosorbent electron microscopy	Goussard and Wiid. 1992
		Pinot Blanc, Tempranillo, Godello, Merlot	88%, 69%, 79%, 90%	direct or indirect embryogenesis, immature cut seeds (TDZ)	RT-qPCR	San Pedro et al. 2017
		Babica, Plavac mali	66%, 33%	immature anthers, (BAP+NOA+2,4-D)	RT-PCR	Malenica et al. 2020
	ArMV	Domina	1	direct embryogenesis, anthers (2,4-D+BAP)	ELISA, immuno capture RT-PCR	Borroto-Fernandez et al. 2009.
	GLRaV-1	Grignolino	1	indirect embryogenesis, stamens and pistils (2,4-D+BAP)	ELISA, RT-PCR, tissue blot immunoassay	Gambino et al. 2006
		Grumet Negre	1	mature cut seeds (TDZ)	RT-qPCR	Peiró et al. 2015
		Plavac mali	1	immature anthers, (BAP+NOA+2,4-D)	RT-PCR	Malenica et al. 2020
	GLRaV-2	Roobernet	1	indirect embryogenesis, anthers (2,4-D+BAP) and ovaries (2,4-D+NOA+BAP)	ELISA, immunosorbent electron microscopy	Goussard et al. 1991
	GLRaV-3	Roobernet	1	indirect embryogenesis, anthers (2,4-D+BAP) and ovaries (2,4-D+NOA+BAP)	ELISA, immunosorbent electron microscopy	Goussard et al. 1991
		Grumet Negre	1	mature cut seeds (TDZ)	RT-qPCR	Peiró et al. 2015
		Cabernet Franc, Godello, Merlot, Valencí Blanc	100%, 100%, 90%, 100%	direct or indirect embryogenesis, immature cut seeds (TDZ)	RT-qPCR	San Pedro et al. 2017
		Müller-Thurgau	1	indirect embryogenesis, stamens and pistils (2,4-D+BAP)	ELISA, RT-PCR, tissue blot immunoassay	Gambino et al. 2006
		Hencha	1	direct embryogenesis, stamen (2,4-D+TDZ)	ELISA, RT-PCR	Bouamama-Gzara et al. 2017
		Babica, Plavac mali	1	immature anthers, (BAP+NOA+2,4-D)	RT-PCR	Malenica et al. 2020
	GVA	Grignolino	1	indirect embryogenesis, stamens and pistils (2,4-D+BAP)	ELISA, RT-PCR, tissue blot immunoassay	Gambino et al. 2006
		Hencha	1	direct embryogenesis, stamen (2,4-D+TDZ)	ELISA, RT-PCR	Bouamama-Gzara et al. 2017
	GFkV	Mission, Coarna negra, Ranai Magaraci	1	direct or indirect embryogenesis, anthers (IAA+BA), ovules (IBA+BAP)	ELISA	Popescu et al. 2003
		Pinot Blanc, Cabernet Franc, Valenci Blanc	1	immature cut seeds, direct or indirect embryogenesis (TDZ)	RT-qPCR	San Pedro et al. 2017
		Babica	1	immature anthers, (BAP+NOA+2,4-D)	RT-PCR	Malenica et al. 2020
	GRSPaV	Grignolino, Müller-Thurgau, Bosco	1	indirect embryogenesis, stamens and pistils (2,4-D+BAP)	ELISA, RT-PCR, tissue blot immunoassay	Gambino et al. 2006
		Albarola, Bosco, Brachetto, Grignolino, Müller Thurgau, Rossesse, Vermentino	1	indirect embryogenesis, immature anthers and ovules (2,4-D+BAP)	RT-PCR	Gribaudo et al. 2006
		Hencha	1	direct embryogenesis, stamen (2,4-D+TDZ)	ELISA, RT-PCR	Bouamama-Gzara et al. 2017
viroids	HSVd	Cari, Proviné, Roussan, Nebbiolo	1	indirect embryogenesis, stamens and pistils (2,4-D+BAP)	RT-PCR	Gambino et al. 2011
	GYSVd-1	Cari, Proviné, Roussan, Nebbiolo	1	indirect embryogenesis, stamens and pistils (2,4-D+BAP)	RT-PCR	Gambino et al. 2011
		*abbreviations in the Table:	2,4-D: 2,4-dichlorophenoxyacetic acid		References:	Borroto-Fernandez et al. (2009 )Eur J Plant Pathol 2009, 124, 171-174
			BAP: 6-benzylaminopurine			Bouamama-Gzara et al. (2017) Plant Pathol J 2017, 33, 561-571
			IAA: indole-3-acetic acid			Gambino et al. (2006) Eur J Plant Pathol 2006, 114, 397-404
			IBA: indole-3-butyric acid			Gambino et al. (2009) Eur J Plant Pathol 2009, 123, 57-60
			NOA: β-naphthoxyacetic acid			Gambino et al. (2011) Eur J Plant Pathol 2011, 130, 511-519
			TDZ: 1-phenyl-3- (1,2,3-thiadiazol-5-yl) urea			Goussard et al. (1991) S Afr J Enol Vitic 1991, 12, 77-81
						Gribaudo et al. (2006) Journal of Plant Pathology 2006, 293-298
						Malenica et al. (2020) Acta Botanica Croatica 2020, 79, 26-34
						Peiro et al. (2015) Spanish Journal of Agricultural Research 2015, 13, 1005.10.5424/sjar/2015132-7094
						Popescu et al. (2003) Proc 14th meeting int council for the study of virus and virus-like diseases of the grapevine. Bari (Italy). September 12-17 2003, 243
						San Pedro et al. (2017) BMC Plant Biology 2017, 17, 216.10.1186/s12870-017-1159-3

## Sheet: Table S2
	Table S2
	Basic information of the samples used for small RNA sequencing library preparation
		Library code	number of sampled plants/lines	Number of different organs used for RNA extraction
				older leaves	young leaves	shoot tips	inflorescens	tendrils
	mother plants	1_MO7	1	2	6	6	0	0
		2_MO14	1	5	8	4	0	2
		3_T	1	5	7	3	4	2
		4_SZ	1	5	8	4	4	2
	sanitation with somatic embryogenezis	5_MO7_SE	7
		6_MO14_SE	8
		7_T_SE	12
		8_SZ_SE	11
	sanitation with meristem culture	9_T_ME	5
		10_SZ_ME	4

## Sheet: Table S3
	Table S3
	Initial statistics of the sequenced small RNA libraries.
	The raw fastq files can be accessed at GEO: GSE159758
	Library code	Sequenced reads	Trimmed reads all (containing redundants)	Non-redundant reads	Number of contigs
	1_MO7	45228481	45112444	4428433	11237
	2_MO14	47044156	46982291	4791030	11718
	3_T	36035331	35960973	3663092	8758
	4_SZ	36569496	36532517	4327623	10697
	5_MO7_SE	46151792	46101913	2729323	7016
	6_MO14_SE	42907749	42867490	2451030	6076
	7_T_SE	31402279	31358357	2195246	5669
	8_SZ_SE	37340660	37301658	2338323	5893
	9_T_ME	38514451	38467682	2401481	6977
	10_SZ_ME	34344319	34300156	2658047	7828

## Sheet: Table S4
	Table S4
	Detailed results of the bioinformatics analysis of small RNA HTS of different libraries
	Library code	type of analysis		viruses							viroids
				GFkV	GRGV	GRVFV	GSyV-1	GRSPaV	GVT	GPGV	HSVd	GYSVd-1	GYSVd-2
	1_MO7	Virus hit	number of contigs	146	0	85	36	0	0	0	1	6	2
			number of non-redundant reads	11424	944	5489	2096	1010	662	951	3647	2612	226
			number of redundant reads	56110	4131	91300	13357	3091	1617	2037	109371	67315	1362
			RPM	1240.55	91	2018.57	295.313	68.3396	35.7506	45.0365	2418.11	1488.28	30.1128
			coverage of the viral genome (%)	93.7	39	76.99	69.91	76.53	59.3	86.3	100	98.13	64.92
	2_MO14	Virus hit	number of contigs	184	6	143	145	0	0	134	5	11	3
			number of non-redundant reads	17010	1469	8533	7048	938	1029	15426	4677	2193	723
			number of redundant reads	75260	5175	92005	52835	4352	2482	119694	118113	41871	11093
			RPM	1599.91	110	1955.89	1123.19	92.517	52.7636	2544.52	2510.91	890.115	235.821
			coverage of the viral genome (%)	98.14	38.8	83.44	98.08	74.5	69.96	99.89	100	91.35	81.13
	3_T	Virus hit	number of contigs	0	0	0	25	0	0	79	2	3	0
			number of non-redundant reads	239	522	294	3295	1684	630	9165	2249	3687	338
			number of redundant reads	395	1613	724	18149	4037	1193	55198	47580	95156	2987
			RPM	10.96	44	20.0888	503.579	112.014	33.1021	1531.58	1320.2	2640.29	82.8801
			coverage of the viral genome (%)	34.97	31	40.43	96.46	88.15	60.01	99.09	100	95.21	66.39
	4_SZ	Virus hit	number of contigs	0	0	0	74	0	0	115	2	3	1
			number of non-redundant reads	247	581	306	4968	1137	901	14225	2373	928	91
			number of redundant reads	504	1841	500	53170	4069	2013	124737	44198	8177	302
			RPM	5.53846	50.4	5.49451	584.286	44.7143	22.1209	1370.74	485.692	89.8571	3.31868
			coverage of the viral genome (%)	36.55	33	47.04	97.14	79.74	68.77	99.35	100	92.92	67.7
	5_MO7_SE	Virus hit	number of contigs	0	0	0	0	0	0	0	3	6	1
			number of non-redundant reads	200	345	216	213	432	374	661	162	465	53
			number of redundant reads	244	933	301	2841	2674	1163	1163	303	2952	123
			RPM	5.28711	20	6.52221	61.5601	57.9415	25.2004	25.2004	6.56555	63.9653	2.66522
			coverage of the viral genome (%)	34.26	21	36.2	30.48	47.61	42.13	74.08	100	90.88	51.42
	6_MO14_SE	Virus hit	number of contigs	0	0	0	0	0	0	0	2	3	0
			number of non-redundant reads	198	309	204	164	366	339	521	151	723	125
			number of redundant reads	240	799	295	2142	1901	1038	857	280	11314	1326
			RPM	5.5931	18.7	6.87485	49.9184	44.302	24.1902	19.972	6.52529	263.668	30.9019
			coverage of the viral genome (%)	34.2	18.3	32.44	26.24	42.91	41.62	70.11	100	92.53	56.2
	7_T_SE	Virus hit	number of contigs	0	0	0	0	0	0	0	4	1	0
			number of non-redundant reads	202	292	180	233	351	318	580	636	2917	261
			number of redundant reads	252	761	275	1938	1342	1100	856	4662	81542	2445
			RPM	8.02548	24.2	8.75796	61.7197	42.7389	35.0318	27.2611	148.471	2596.88	77.8662
			coverage of the viral genome (%)	33.85	21	31.51	34.44	40.99	41.28	70.92	99	93.28	70.88
	8_SZ_SE	Virus hit	number of contigs	0	0	0	0	10	0	0	4	5	1
			number of non-redundant reads	185	273	188	173	786	393	589	717	585	67
			number of redundant reads	224	568	260	1367	2933	1703	883	4869	3277	131
			RPM	5.99893	17.6	6.96304	36.6095	78.5485	45.6079	23.6476	130.396	87.7611	3.5083
			coverage of the viral genome (%)	33.21	22.1	30.78	27.28	53.84	40.96	68.68	100	86.58	48.16
	9_T_ME	Virus hit	number of contigs	0	0	0	0	38	0	0	2	0	0
			number of non-redundant reads	231	334	243	188	5421	373	644	2017	3304	305
			number of redundant reads	320	887	356	1359	16823	1256	927	38916	97000	2890
			RPM	8	23	9.2	35.3	436	32.6	24	1010	2519	75
			coverage of the viral genome (%)	36.39	21	38.18	31.56	98.12	41.08	74.47	100	96.2	59.38
	10_SZ_ME	Virus hit	number of contigs	0	0	0	0	197	23	123	2	1	0
			number of non-redundant reads	192	365	212	187	12751	1459	16788	1755	125	21
			number of redundant reads	273	998	331	1131	57169	4547	164868	26249	240	29
			RPM	7.9	29	9.6	32.9	1666	132	4806	765	7	0.8
			coverage of the viral genome (%)	30.56	24	38.44	27.61	99.39	65.18	98.67	100	81.32	52.17
			RPM= number of virus specific reads in 1 million sequenced reads

## Sheet: primers
	Table S5
	Sequences of the PCR primers used for virus detection with their appropriate references
	Virus	Primer Name	Primer Sequence (5'-3')	Position on the reference genome	Funcion of the amplified region	Genome used as a reference	Annealing temperature (°C)	Reference*
	GFKV	GFk V1/F	GGTCCTCGGCCCAGTGAAAAAGTA	5208-5231	replicase	NC_003347	62	Czotter et al., 2018
		GFk C1/R	GGCCAGGTTGTAGTCGGTGTTGTC	5559-5536
	GRVFV	GRGVFV-F/3501	CCTGCTGATCGCTGGAGACTCG	3501-3522	polyprotein	NC_034205	55	Czotter et al., 2018
		GRGVFV-R/4914	CGAAGATTCGCTGGTACTTCTT	4914-4893	polyprotein
	GSyV-1	GVQ-CPF	TCCCAGCTTCAGGGTGAATT	5689-5708	capsid protein	NC_012484	58	Sabadzanovits et al., 2009
		GVQ-CPR	GCATTGCTGCGCATTGGAGG	6409-6390
	GRSPaV	RSPaVFw	GGGTGGGATGTAGTAACTTTTGA	4298-4320	replicase	NC_001948	55	Gambino and Gribaudo, 2006
		RSPaVRev	GCAAGTGAAATGAAAGCATCACT	4452-4430
		RSPaV –F/6904	AGAGGCACATTTCATCAAGTCAA	6904-6926	coat protein	NC_001948	60	Czotter et al., 2018
		RSPaV-R/8445	TCTGAGCATTKAACYTCAAAAG	8445-8423
	GVT	GVT 7630F	GTGTGGTCCTCGTTAGGTGC	7630-49	coat protein-3'UTR	NC_035203		this work
		GTV 8534R	CGGCAAGAGTTCCAACTAGC	8534-8515			60
	GPGV	GPG-6609F	GAGATCAACAGTCAGGAGAG	6609-6628	coat protein	NC_015782	58	Glasa et al., 2014
		GPG-7020R	GACTTCTGGTGCCTTATCAC	7020-7001
	HSVd	HSVd-F	CTGGGGAATTCTCGAGTTGCC	1-21	genomic RNA	NC_001351	60	Farkas et al., 1999
		HSVd-R	AGGGGCTCAAGAGAGGATCCG	302-282
	GYSVd-1	GYSVd-1-F	TCACCTCGGAAGGCCGCCGCGG	31-51	genomic RNA	NC_001920	60	Czotter et al., 2018
		GYSVd-1-R	GTGAAACCACAGGAACCACAGG	29-12
	*References:
	Czotter et al. (2018). Front. Microbiol. 9:122. doi: 10.3389/fmicb.2018.00122
	Farkas et al (1999). Acta Phytopathologica et Entomologica Hungarica 34(1-2), 7-12.
	Gambino & Gribaudo (2006). Phytopathology. 2006 96(11):1223-9. doi: 10.1094/PHYTO-96-1223. PMID: 18943959.
	Glasa et al. (2014). Arch Virol 159(8), 2103-2107. doi: 10.1007/s00705-014-2031-5.
	Sabanadzovic et al. (2009). Virology 394(1), 1-7. doi: 10.1016/j.virol.2009.08.006
